# Supplementary material for: ABCG2 Contributes to Multidrug Resistance and Aggressive Phenotypes Associated with ERK Signaling in Gastric Cancer
Source: Int J Mol Sci. 2026 Jun 2;27(11):5039. doi: 10.3390/ijms27115039 (PMC13256579; doi:10.3390/ijms27115039)
Supplement: Supplementary file 1 [file ijms-27-05039-s001.zip]

Archive with 1 entries (1 files):
- ijms-4247959-supplementary-updated on 6.8.pdf
